# Supplementary material for: An immunogenic cell death-related regulators classification patterns and immune microenvironment infiltration characterization in intracranial aneurysm based on machine learning
Source: Front Immunol. 2022 Sep 29;13:1001320. doi: 10.3389/fimmu.2022.1001320 (PMC9556730; doi:10.3389/fimmu.2022.1001320)
Supplement: Supplementary file 6 [file Table_2.xlsx]

## Sheet: Sheet1
Term	Adjusted P-value	Odds Ratio	Combined Score	Genes
Hydroxychloroquine	0.000946	293.721	2987.15	IL1A;TLR9
Hydroxy Radical Formation Stimulant	0.000946	234.953	2299.76	HSPA4;HMGB1
Xerosis Cutis	0.000946	234.953	2299.76	HSPA4;HMGB1
ATC Code B05B	0.000946	234.953	2299.76	HSPA4;HMGB1
ATC Code D02A	0.000946	234.953	2299.76	HSPA4;HMGB1
Urea	0.000946	234.953	2299.76	HSPA4;HMGB1
Ichthyosis Vulgaris	0.000946	234.953	2299.76	HSPA4;HMGB1
Testicular Carcinoma	0.00363563	26.0114	207.825	HSPA4;BCL2;HMGB1
Bladder Cancer	0.00363563	26.0114	207.825	HSPA4;BCL2;HMGB1
Cisplatin	0.00363563	26.0114	207.825	HSPA4;BCL2;HMGB1
Ovarian Cancer	0.00363563	26.0114	207.825	HSPA4;BCL2;HMGB1
Bortezomib	0.0239829	28.5495	167.358	HSPA4;BCL2
Proteasome Inhibitor	0.0239829	28.5495	167.358	HSPA4;BCL2
Multiple Myeloma	0.0239829	28.5495	167.358	HSPA4;BCL2
Paclitaxel	0.0243254	23.6269	129.972	BCL2;TLR4
Nootropic Agent	0.0243254	277.458	1484.8	BCL2
Chloramphenicol	0.0243254	277.458	1484.8	HMGB1
Cholera	0.0243254	277.458	1484.8	HMGB1
ATC Code J01B	0.0243254	277.458	1484.8	HMGB1
Edaravone	0.0243254	277.458	1484.8	BCL2
ATC Code S02A	0.0243254	277.458	1484.8	HMGB1
ATC Code S03A	0.0243254	277.458	1484.8	HMGB1
Meningitis	0.0243254	277.458	1484.8	HMGB1
Nedocromil	0.0279617	221.956	1147.41	FPR1
Raltitrexed	0.0314145	158.524	774.035	BCL2
Saquinavir	0.0314145	158.524	774.035	TLR4
Tazarotene	0.0314145	158.524	774.035	BCL2
Teniposide	0.0314145	158.524	774.035	BCL2
Urticaria	0.0314145	138.701	660.972	P2RX7
Clemastine	0.0314145	138.701	660.972	P2RX7
Uricosuric Blocker	0.0314145	138.701	660.972	PANX1
Probenecid	0.0314145	138.701	660.972	PANX1
Cyclosporin A	0.0315337	123.284	574.568	FPR1
Calcineurin Inhibitor	0.0315337	123.284	574.568	FPR1
Isotretinoin	0.0315337	110.95	506.56	BCL2
Amebiasis	0.0315337	100.859	451.756	TLR9
Chloroquine	0.0315337	100.859	451.756	TLR9
Sulfinpyrazone	0.0315337	100.859	451.756	FPR1
Nelfinavir	0.0315337	100.859	451.756	TLR4
ATC Code N06D	0.0315337	100.859	451.756	TLR9
Ranitidine	0.0315337	85.3333	369.139	HSPA4
Urea Cycle Disorders	0.0315337	85.3333	369.139	BCL2
Naloxone	0.0315337	85.3333	369.139	TLR4
Hemorrhoids	0.0315337	85.3333	369.139	HSPA4
Phenylbutyrate	0.0315337	85.3333	369.139	BCL2
Phenylephrine	0.0315337	85.3333	369.139	HSPA4
Floxuridine	0.0315337	85.3333	369.139	BCL2
Venetoclax	0.0315337	79.2341	337.324	BCL2
Nimesulide	0.0315337	79.2341	337.324	HSPA4
BCL Inhibitor	0.0315337	79.2341	337.324	BCL2
Estramustine	0.0315337	79.2341	337.324	BCL2
Thyroiditis	0.0315337	73.9481	310.08	BCL2
Methylprednisolone	0.0315337	73.9481	310.08	BCL2
Mycosis	0.0315337	73.9481	310.08	BCL2
Pioglitazone	0.0315337	73.9481	310.08	HSPA4
Hydroquinone	0.0315337	69.3229	286.514	BCL2
Ifosfamide	0.0315337	69.3229	286.514	HSPA4
Melanin Inhibitor	0.0315337	69.3229	286.514	BCL2
Dyschromia	0.0315337	69.3229	286.514	BCL2
Hemorrhagic Cystitis	0.0315337	69.3229	286.514	HSPA4
Syphilis	0.0322161	58.3684	231.832	BCL2
Ketanserin	0.0322161	58.3684	231.832	HSPA4
Chlamydia	0.0322161	58.3684	231.832	BCL2
Diphtheria	0.0322161	58.3684	231.832	BCL2
Erythrasma	0.0322161	58.3684	231.832	BCL2
Enalapril	0.0322161	58.3684	231.832	HSPA4
Erythromycin	0.0322161	58.3684	231.832	BCL2
Left Ventricular Systolic Dysfunction LVSD	0.0322161	58.3684	231.832	HSPA4
Listeria	0.0322161	58.3684	231.832	BCL2
ATC Code L01C	0.0324029	55.4472	217.549	BCL2
Head And Neck Squamous Cell Carcinoma HNSCC	0.0324029	55.4472	217.549	BCL2
Docetaxel	0.0324029	55.4472	217.549	BCL2
Preservative	0.0335118	48.2077	182.772	TLR9
Other Antibiotic	0.0335118	48.2077	182.772	TLR9
Thiomersal	0.0335118	48.2077	182.772	TLR9
Ritonavir	0.0335118	46.1968	173.283	TLR4
Carbenoxolone	0.0335118	46.1968	173.283	PANX1
ATC Code A02B	0.0335118	46.1968	173.283	PANX1
11 Beta Hydroxysteroid Dehydrogenase Inhibitor	0.0335118	46.1968	173.283	PANX1
Mouth Inflammation	0.0335118	46.1968	173.283	PANX1
Peptic Ulcer Disease PUD	0.0335118	46.1968	173.283	PANX1
Punctate Keratitis	0.0335118	44.3467	164.624	HMGB1
Cyclitis	0.0335118	44.3467	164.624	HMGB1
Midostaurin	0.0335118	44.3467	164.624	HSPA4
Iritis	0.0335118	44.3467	164.624	HMGB1
Prednisolone	0.0335118	44.3467	164.624	HMGB1
Epirubicin	0.038095	38.2222	136.487	BCL2
Cerebral Vasospasm	0.038095	36.9463	130.736	ROCK1
Rho Associated Kinase Inhibitor	0.038095	36.9463	130.736	ROCK1
Fasudil	0.038095	36.9463	130.736	ROCK1
Sleep Cycle Support	0.0399498	33.5825	115.776	CALR
Nitric Oxide Synthase Inhibitor	0.0399498	33.5825	115.776	CALR
Tacrolimus	0.0399498	33.5825	115.776	TLR4
Melatonin	0.0399498	33.5825	115.776	CALR
Pravastatin	0.040537	32.5931	111.435	TLR4
Ribavirin	0.040537	31.6603	107.368	BCL2
Pentoxifylline	0.040537	31.6603	107.368	BCL2
Antiviral	0.040537	31.6603	107.368	BCL2
Tretinoin	0.0418957	29.9459	99.9622	BCL2
ATC Code D10B	0.0418957	29.9459	99.9622	BCL2
Mitoxantrone	0.0436249	28.4074	93.3948	BCL2
Cytarabine	0.0442573	27.6958	90.3839	HSPA4
Acute Intermittent Porphyria AIP	0.0450497	26.3743	84.8387	HSPA4
Tetanus	0.0450497	26.3743	84.8387	HSPA4
Chlorpromazine	0.0450497	26.3743	84.8387	HSPA4
Verapamil	0.0486885	24.0761	75.3475	HSPA4
Etoposide	0.0512434	22.5986	69.3558	BCL2
Vincristine	0.0571663	19.7669	58.1369	BCL2
Nifedipine	0.0571663	19.7669	58.1369	HSPA4
Primary Dysmenorrhea PD	0.0618792	17.8486	50.7564	HSPA4
Celecoxib	0.0618792	17.8486	50.7564	HSPA4
Haloperidol	0.0682582	15.8024	43.105	HSPA4
Tourettes Disorder	0.0682582	15.8024	43.105	HSPA4
Olanzapine	0.085042	12.417	31.0312	IL1A
Doxorubicin	0.0869962	12.0103	29.637	BCL2
Methotrexate	0.0960788	10.5164	24.6356	TLR4
Gestational Choriocarcinoma	0.0960788	10.5164	24.6356	TLR4
Hydatidiform Mole	0.0960788	10.5164	24.6356	TLR4
